# Supplementary material for: Pectolinarigenin from Tiliacora triandra Exhibits Potent Anticancer Activity in Triple-Negative Breast Cancer Cells Through Cell Cycle Arrest, Apoptosis, and MAPK Signaling Inhibition
Source: Pharmaceuticals (Basel). 2026 Feb 27;19(3):384. doi: 10.3390/ph19030384 (PMC13029613; doi:10.3390/ph19030384)
Supplement: Supplementary file 1 [file pharmaceuticals-19-00384-s001.zip]

Archive with 1 entries (1 files):
- pharmaceuticals-4167925-supplementary.pdf
